# Supplementary material for: An omics review and perspective of researches on intrahepatic cholestasis of pregnancy
Source: Front Endocrinol (Lausanne). 2024 Jan 8;14:1267195. doi: 10.3389/fendo.2023.1267195 (PMC10801044; doi:10.3389/fendo.2023.1267195)
Supplement: Supplementary file 1 [file Table_1.xlsx]

## Sheet: Supplementary data 1
Supplementary data 1. List of omics datasets for ICP
Group	Omics classification	PMID	Paper Authors	Paper Title	Published Journal	Published Year	Research objective	Grouping design	Sample size	Sample source	Drug Treatment	Sampling time	Sample type	Placenta sampling	Analytic method	Statistical method	Statistical criteria	Raw data availability	Verification method	Verification summary
Untargeted	Proteomics	37054625	Jiang Y, Yin X, Xu Q, Tang X, Zhang H, Cao X, Lin J, Wang Y, Yang F, Khan NU, Shen L, Zhao D.	SWATH proteomics analysis of placental tissue with intrahepatic cholestasis of pregnancy	Placenta	2023	Pathogenesis	mild ICP vs severe ICP vs Control	10 ICP vs 10 control	Human body	! Not mentioned	Postpartum	Placenta	Villous lobule; Maternal surface	DIA LC-MS/MS	T test	P < 0.05	Figshare database	Western blot	4 consistent
Untargeted	Metabolomics	37000693	Xu H, Xu Y, Zhao G, Fu X, Zhao J, Wang H, Cai Y, Lin H	The complete change in bile acids and steroids in systematic metabolomics applied to the intrahepatic cholestasis of pregnancy	Molecular Omics	2023	Pathogenesis	ICP vs Control	18 ICP vs 6 control	Human body	UDCA	Postpartum	placenta; serum; urine	! Not mentioned (placental feature)	LC–MS/MS	T test; RSD	P < 0.05; RSD% < 30%	Upon request	None	None
Untargeted	Transcriptomics	30485846	Zou P, Luo L, Zhao C, Chen Z, Dong R, Li N, Wang Y, Wang J, Wang T, Chen M, Zhang T, Chen D	The Serum microRNA Profile of Intrahepatic Cholestasis of Pregnancy: Identification of Novel Noninvasive Biomarkers	Cellular Physiology and Biochemistry	2018	Diagnosis	ICP vs Control	4 ICP vs 4 control	Human body	None	! Not mentioned	Serum	-	miRNA microarray	T test; Fold change	P < 0.05; |FC|≥2	! Not mentioned	RT-qPCR	3/4 consistent
Untargeted	Transcriptomics	33728343	Zou S, Zhao S, Wang J, Dong R, Zou P, Liang F, Zhu TT, Zhou T, Li N, Zhang Y, Wang T, Chen M, Zhou C, Zhang T, Luo L	Diagnostic and Prognostic Value of Long Noncoding RNAs as Potential Novel Biomarkers in Intrahepatic Cholestasis of Pregnancy	BioMed Research International	2021	Diagnosis; Prognosis	ICP vs Control	4 ICP vs 4 control	Human body	None	! Not mentioned	Serum	-	lncRNA microarray	T test; Fold change	P < 0.05; |FC|≥2	! Not mentioned	qRT-PCR	3/5 consistent
Untargeted	Proteomics	35938169	Fang, D., Fang, Y., Zhang, W., Xiang, Y., Cheng, X., Liang, M., & Xia, H	Comprehensive Analysis of Quantitative Proteomics With DIA Mass Spectrometry and ceRNA Network in Intrahepatic Cholestasis of Pregnancy	Frontiers in Cell and Developmental Biology	2022	Pathogenesis	ICP vs Control	10 ICP vs 10 control	Human body	! Not mentioned	Postpartum	Placenta	! Not mentioned (placental feature)	DIA LC-MS/MS	T test; Fold change	P < 0.05; |FC|>1.2	iProX database (IPX0004025000)	Western blot	2/2 consistent
Untargeted	Proteomics	35849169	Nie L, Xin S, Zheng J, Luo Y, Zou Y, Liu X, Chen H, Lei X, Zeng X, Lai H	DIA-based proteomics analysis of serum-derived exosomal proteins as potential candidate biomarkers for intrahepatic cholestasis in pregnancy	Archives of Gynecology and Obstetrics	2023	Diagnosis	ICP vs Control	11 ICP vs 11 control	Human body	None	! Not mentioned	Plasma exosomes	-	DIA LC-MS/MS	T test; Fold change	P < 0.05; |FC|>1.5	Upon request	None	None
Untargeted	Proteomics	33545297	Zou S, Dong R, Wang J, Liang F, Zhu T, Zhao S, Zhang Y, Wang T, Zou P, Li N, Wang Y, Chen M, Zhou C, Zhang T, Luo L	Use of data-independent acquisition mass spectrometry for comparative proteomics analyses of sera from pregnant women with intrahepatic cholestasis of pregnancy	Journal of Proteomics	2021	Diagnosis	ICP vs Control	10 ICP vs 10 control	Human body	None	! Not mentioned	Serum	-	DIA LC-MS/MS	T test; Fold change	P < 0.05; |FC|≥1.5	Upon request	ELISA	4/5 consistent
Untargeted	Proteomics	24391750	Zhang T, Guo Y, Guo X, Zhou T, Chen D, Xiang J, Zhou Z	Comparative proteomics analysis of placenta from pregnant women with intrahepatic cholestasis of pregnancy	PLOS ONE	2013	Pathogenesis	ICP vs Control	4 ICP vs 4 control	Human body	None	Postpartum	Placenta	! Not mentioned	iTRAQ LC-MS/MS	T test; Fold change	P < 0.05; |FC|≥1.5	PRIDE database (PXD028734)	Western blot; Immunohistochemical	3/3 consistent
Untargeted	Proteomics	24913202	He P, Wang F, Jiang Y, Zhong Y, Lan Y, Chen S	Placental proteome alterations in women with intrahepatic cholestasis of pregnancy	International Journal of Gynecology and Obstetrics	2014	Pathogenesis	ICP vs Control	10 ICP vs 10 control	Human body	! Not mentioned	Postpartum	Placenta	central area of the placenta between the basal and chorionic plates	2D-PAGE MS	Fold change	|FC|≥1.5	! Not mentioned	None	None
Untargeted	Transcriptomics	36247288	Zu Y, Guo S, Li G, Gao Q, Wang X, Zhang C, Liu D	Serum microRNAs as non-invasive diagnostic biomarkers for intrahepatic cholestasis of pregnancy	American Journal of Translational Research	2022	Diagnosis	ICP vs Control	3 ICP vs 3 control	Human body	! Not mentioned	! Not mentioned	Serum	-	miRNA microarray	T test; Fold change	P < 0.05; |FC|≥2	Supplementary table	qRT-PCR	9/9 consistent
Untargeted	Transcriptomics	19565256	Wei J, Wang H, Yang X, Dong M, Wang Z	Altered gene profile of placenta from women with intrahepatic cholestasis of pregnancy	Arch Gynecol Obstet	2010	Pathogenesis	ICP vs Control	10 ICP vs 10 control	Human body	! Not mentioned	Postpartum	Placenta	middle zone of each placenta, placental vili between basal and chorionic plates	Gene microarray	Fold change	|FC|≥2	! Not mentioned	RT-PCR	3/3 consistent
Untargeted	Transcriptomics	25001852	Du Q, Pan Y, Zhang Y, Zhang H, Zheng Y, Lu L, Wang J, Duan T, Chen J	Placental gene-expression profiles of intrahepatic cholestasis of pregnancy reveal involvement of multiple molecular pathways in blood vessel formation and inflammation	BMC Med Genomics	2014	Pathogenesis	mild ICP vs severe ICP vs Control	10 mild ICP vs 10 severe ICP vs 10 control	Human body	None	Postpartum	Placenta	the center zone of maternal surface villous lobule	Gene microarray	Linear models and empirical Bayes method; Fold change	FDR < 0.05; |FC|≥1.5	GEO database (GSE46157)	qPCR	14/19 consistent
Untargeted	Transcriptomics	23934127	Papacleovoulou G, Abu-Hayyeh S, Nikolopoulou E, Briz O, Owen BM, Nikolova V, Ovadia C, Huang X, Vaarasmaki M, Baumann M, Jansen E, Albrecht C, Jarvelin MR, Marin JJ, Knisely AS, Williamson C	Maternal cholestasis during pregnancy programs metabolic disease in offspring	J Clin Invest	2013	Pathogenesis	ICP female offsprings vs Control female offsprings (mouse model)	4 ICP vs 4 control	Mouse	None	18 weeks	Liver	-	Gene microarray	T test	P ≤ 0.05	! Not mentioned	None	None
Untargeted	Transcriptomics	20842631	Milona A, Owen BM, Cobbold JF, Willemsen EC, Cox IJ, Boudjelal M, Cairns W, Schoonjans K, Taylor-Robinson SD, Klomp LW, Parker MG, White R, van Mil SW, Williamson C	Raised hepatic bile acid concentrations during pregnancy in mice are associated with reduced farnesoid X receptor function	Hepatology	2010	Pathogenesis	Pregnant, Cholate-fed and Control (mouse model)	6 vs 6 vs 6	Mouse	None	10 to 12 weeks	Liver	-	Gene microarray	! Not mentioned	P < 0.05; |FC|≥2	! Not mentioned	qRT-PCR	8
Untargeted	Metabolomics	36273619	Wang J, Wen J, Ma X, Yang J, Zhang Z, Xie S, Wei S, Jing M, Li H, Lang L, Zhou X, Zhao Y	Validation of MAPK signalling pathway as a key role of paeoniflorin in the treatment of intrahepatic cholestasis of pregnancy based on network pharmacology and metabolomics	Eur J Pharmacol	2022	Pathogenesis	17α-Ethinyl estradiol, Paeoniflorin and Control	6 vs 6 vs 6	Rat	Paeoniflorin	! Not mentioned	Serum; Faeces	-	LC-MS	ANOVA	VIP ≥1.0; P < 0.05;|logFC| > 2	Upon request	None	None
Untargeted	Metabolomics	35899031	Liu W, Wang Q, Chang J, Bhetuwal A, Bhattarai N, Ni X	Circulatory Metabolomics Reveals the Association of the Metabolites With Clinical Features in the Patients With Intrahepatic Cholestasis of Pregnancy	Front Physiol	2022	Pathogenesis	ICP vs Control	47 vs 52	Human body	UDCA (9 patients)	between 30 and 36 weeks	Plasma	-	LC-MS/MS	T test	VIP >1.0, FC ≥ 1.2 or ≤0.83, p < 0.05	MetaboLights database (MTBLS2627)	None	None
Untargeted	Proteomics	30922127	Lofthouse EM, Torrens C, Manousopoulou A, Nahar M, Cleal JK, O'Kelly IM, Sengers BG, Garbis SD, Lewis RM	Ursodeoxycholic acid inhibits uptake and vasoconstrictor effects of taurocholate in human placenta	FASEB J	2019	Pathogenesis	Taurocholate vs Control (in vitro cultured tissue model)	4 vs 4	In vitro	None	Postpartum	Placenta	! Not mentioned	iTRAQ LC-MS/MS	T test	P < 0.05	PRIDE database (PXD009825)	None	None
Untargeted	Proteomics	35579960	Yang X, Zhou Y, Li H, Song F, Li J, Zhang Y, Lin Y, Zhang H, Fan J, Wu W	Autophagic flux inhibition, apoptosis, and mitochondrial dysfunction in bile acids-induced impairment of human placental trophoblast	J Cell Physiol	2022	Pathogenesis	Chenodeoxycholic acid vs Deoxycholic acid vs Control	2 vs 2 vs 2	Cell line	None	After treatment (16–18 h)	HTR8 cells	-	TMT LC-MS/MS	! Not mentioned	P < 0.05; |FC|>1.2	Mendeley Data Repository	None	None
Untargeted	Metabolomics	34797934	Sun X, Qu T, Wang W, Li C, Yang X, He X, Wang Y, Xing G, Xu X, Yang L, Zhang H	Untargeted lipidomics analysis in women with intrahepatic cholestasis of pregnancy: a cross-sectional study	BJOG	2022	Pathogenesis	mild ICP vs severe ICP vs Control	30 vs 30 vs 30	Human body	! Not mentioned	on the second day after the initial diagnosis of ICP	Plasma	-	LC-MS/MS	T test	VIP >1; P <0.05	! Not mentioned	None	None
Untargeted	Metabolomics	28669684	Ma L, Zhang X, Pan F, Cui Y, Yang T, Deng L, Shao Y, Ding M	Urinary metabolomic analysis of intrahepatic cholestasis of pregnancy based on high performance liquid chromatography/mass spectrometry	Clin Chim Acta	2017	Diagnosis	ICP vs Control	30 vs 30	Human body	UDCA	! Not mentioned	Urine	-	LC-MS	T test	VIP > 1; P < 0.05	! Not mentioned	None	None
Untargeted	Metabolomics	30830343	de Seymour JV, Tu S, He X, Zhang H, Han TL, Baker PN, Sulek K	Metabolomic profiling of maternal hair suggests rapid development of intrahepatic cholestasis of pregnancy	Metabolomics	2018	Diagnosis	ICP vs Control	38 vs 46	Human body	! Not mentioned	! Not mentioned	Hair	-	GC-MS	T test	P < 0.05	! Not mentioned	None	None
Untargeted	Metabolomics	34721396	Dong R, Ye N, Zhao S, Wang G, Zhang Y, Wang T, Zou P, Wang J, Yao T, Chen M, Zhou C, Zhang T, Luo L	Studies on Novel Diagnostic and Predictive Biomarkers of Intrahepatic Cholestasis of Pregnancy Through Metabolomics and Proteomics	Front Immunol	2021	Diagnosis	ICP vs Control	! Not mentioned	Human body	None	Postpartum	Placenta	! Not mentioned	LC-MS	T test	VIP >1; P <0.05	! Not mentioned	LC	2
Untargeted	Genomics	35977952	Dixon PH, Levine AP, Cebola I, Chan MMY, Amin AS, Aich A, Mozere M, Maude H, Mitchell AL, Zhang J; NIHR BioResource; Genomics England Research Consortium Collaborators; Chambers J, Syngelaki A, Donnelly J, Cooley S, Geary M, Nicolaides K, Thorsell M, Hague WM, Estiu MC, Marschall HU, Gale DP, Williamson C	GWAS meta-analysis of intrahepatic cholestasis of pregnancy implicates multiple hepatic genes and regulatory elements	Nat Commun	2022	Pathogenesis	ICP vs Control	1138 vs 153642	Human body	! Not mentioned	! Not mentioned	Blood	-	WGS	SAIGE	P < 5 × 10−8	GWAS catalog (GCP000309)	None	None
Targeted	Transcriptomics	27577705	Mella MT, Kohari K, Jones R, Peña J, Ferrara L, Stone J, Lambertini L	Mitochondrial gene expression profiles are associated with intrahepatic cholestasis of pregnancy	Placenta	2016	Pathogenesis	ICP vs Control	12 vs 12	Human body	! Not mentioned	within 2 h from the delivery	Placenta	one full-thickness biopsy from each of the 4 placenta quadrants midway from the cord insertion and the placental rim	RT-PCR	T test	P < 0.05	-	-	-
Targeted	Transcriptomics	19882051	Cui T, Liu Y, Men X, Xu Z, Wu L, Liu S, Xing A	Bile acid transport correlative protein mRNA expression profile in human placenta with intrahepatic cholestasis of pregnancy	Saudi Med J	2009	Pathogenesis	ICP vs Control	20 vs 20	Human body	! Not mentioned	! Not mentioned	Placenta	free of maternal decidua and fetal membranes	RT-PCR	T test	P < 0.05	-	-	-
Targeted	Proteomics	30605648	Chao S, Xiaojun L, Haizhen W, Ludi F, Shaozhen L, Zhiwen S, Weiliang H, Chunhong J, Ying W, Fan W, Yunfei G	Lithocholic acid activates mTOR signaling inducing endoplasmic reticulum stress in placenta during intrahepatic cholestasis of pregnancy	Life Sci	2019	Pathogenesis	ICP vs Control	! Not mentioned	Human body	! Not mentioned	immediately	Placenta	near the maternal surface villous lobule	Immunohistochemistry	T test	P < 0.05	-	-	-
Targeted	Metabolomics	34595616	Zheng Q, Shen L, Zhao D, Zhang H, Liang Y, Zhu Y, Khan NU, Liu X, Zhang J, Lin J, Tang X	Metabolic characteristics of plasma bile acids in patients with intrahepatic cholestasis of pregnancy-mass spectrometric study	Metabolomics	2021	Diagnosis	mild ICP vs severe ICP vs Control	14 vs 18 vs 28	Human body	! Not mentioned	! Not mentioned	Plasma	-	LC-MS/MS	Mann–Whitney U test	VIP≥1,|FC|>1.5,P ≤ 0.05	! Not mentioned	-	-
Targeted	Metabolomics	34537368	He Y, Zhang X, Shao Y, Xu B, Cui Y, Chen X, Chen H, Luo C, Ding M	Recognition of asymptomatic hypercholanemia of pregnancy: Different clinical features, fetal outcomes and bile acids metabolism from intrahepatic cholestasis of pregnancy	Biochim Biophys Acta Mol Basis Dis	2022	Diagnosis	AHP vs ICP vs Control	35 vs 90 vs 75	Human body	UDCA and/or dexamethasone	before the treatment	Serum	-	LC-MS/MS	ANOVA	! Not mentioned	! Not mentioned	-	-
Targeted	Metabolomics	30591938	Li Y, Zhang X, Chen J, Feng C, He Y, Shao Y, Ding M	Targeted metabolomics of sulfated bile acids in urine for the diagnosis and grading of intrahepatic cholestasis of pregnancy	Genes Dis	2018	Diagnosis	mild ICP vs severe ICP vs Control	11 vs 18 vs 22	Human body	None	Definite diagnosis	Urine	-	LC-MS/MS	KruskaleWallis H test	VIP>1,p < 0.05	! Not mentioned	-	-
Targeted	Metabolomics	29709452	Cui Y, Xu B, Zhang X, He Y, Shao Y, Ding M	Diagnostic and therapeutic profiles of serum bile acids in women with intrahepatic cholestasis of pregnancy-a pseudo-targeted metabolomics study	Clin Chim Acta	2018	Diagnosis	ICP vs Control	42 vs 55	Human body	11 UDCA	confirmation diagnosis	Serum	-	LC-MS/MS	Mann-Whitney U test	VIP>1,p < 0.05	! Not mentioned	-	-
Targeted	Metabolomics	31276634	Chen X, Zhang X, Xu B, Cui Y, He Y, Yang T, Shao Y, Ding M	The urinary bile acid profiling analysis of asymptomatic hypercholanemia of pregnancy: A pseudo-targeted metabolomics study	Clin Chim Acta	2019	Diagnosis	AHP vs ICP vs Control	20 vs 33 vs 35	Human body	! Not mentioned	! Not mentioned	Urine	-	LC-MS/MS	ANOVA	! Not mentioned	! Not mentioned	-	-
Targeted	Metabolomics	35388287	Alaei Faradonbeh F, Lastuvkova H, Cermanova J, Hroch M, Nova Z, Uher M, Hirsova P, Pavek P, Micuda S	Multidrug Resistance-Associated Protein 2 Deficiency Aggravates Estrogen-Induced Impairment of Bile Acid Metabolomics in Rats	Front Physiol	2022	Pathogenesis	Wt-Ve,WT-EE,TR-Ve,TR-EE ethinylestradiol (EE) administration to Mrp2-deficient (TR) rats and their wild-type (WT) controls	! Not mentioned	Rat	None	24-h after the last administration	plasma	-	LC-MS	! Not mentioned	p < 0.05	! Not mentioned	-	-
Targeted	Metabolomics	31021171	Wang P, Zhong H, Song Y, Yuan P, Li Y, Lin S, Zhang X, Li J, Che L, Feng B, Lin Y, Xu S, Zhuo Y, Tian G, Chen D, Wu D, Burrin DG, Fang Z	Targeted metabolomics analysis of maternal-placental-fetal metabolism in pregnant swine reveals links in fetal bile acid homeostasis and sulfation capacity	Am J Physiol Gastrointest Liver Physiol	2019	Pathogenesis	G60, G90, and L0	9 vs 9 vs 9	Pig	! Not mentioned	! Not mentioned	Serum	-	LC-MS/MS	T test	p < 0.05	! Not mentioned	-	-
Targeted	Metabolomics	27246871	Gao J, Xu B, Zhang X, Cui Y, Deng L, Shi Z, Shao Y, Ding M	Association between serum bile acid profiles and gestational diabetes mellitus: A targeted metabolomics study	Clin Chim Acta	2016	Diagnosis	ICP vs GDM vs Control	21 vs 38 vs 27	Human body	! Not mentioned	! Not mentioned	Serum	-	LC-MS/MS	ANOVA or Kruskal-Wallis H test	P < 0.05	! Not mentioned	-	-
Targeted	Metabolomics	34098996	Shao Y, Chen S, Li H, Tang Q, Xu D	Maternal bile acid profile and subtype analysis of intrahepatic cholestasis of pregnancy	Orphanet J Rare Dis	2021	Diagnosis	ICP1 vs ICP2 vs ICP3 vs ICP4 vs Control	51 vs 27 vs 22 vs 44 vs 50	Human body	None	! Not mentioned	Serum	-	LC-MS/MS	Mann–Whitney U test	P < 0.05	! Not mentioned	-	-
