# Supplementary material for: An omics review and perspective of researches on intrahepatic cholestasis of pregnancy
Source: Front Endocrinol (Lausanne). 2024 Jan 8;14:1267195. doi: 10.3389/fendo.2023.1267195 (PMC10801044; doi:10.3389/fendo.2023.1267195)
Supplement: Supplementary file 2 [file Table_2.xlsx]

## Sheet: Supplementary data 2
Supplementary data 2. List of functional pathways for ICP
Group	Omics class	PMID	Authors	Title	Journal	Year	Grouping design	Sample source	Sample type	Molecular	Pathway
Untargeted	Genomics	35977952	Dixon PH, Levine AP, Cebola I, Chan MMY, Amin AS, Aich A, Mozere M, Maude H, Mitchell AL, Zhang J; NIHR BioResource; Genomics England Research Consortium Collaborators; Chambers J, Syngelaki A, Donnelly J, Cooley S, Geary M, Nicolaides K, Thorsell M, Hague WM, Estiu MC, Marschall HU, Gale DP, Williamson C	GWAS meta-analysis of intrahepatic cholestasis of pregnancy implicates multiple hepatic genes and regulatory elements	Nat Commun	2022	Pathogenesis	Human body	Blood	SNP loci	Bile acid and lipid metabolism
Untargeted	Metabolomics	36273619	Wang J, Wen J, Ma X, Yang J, Zhang Z, Xie S, Wei S, Jing M, Li H, Lang L, Zhou X, Zhao Y	Validation of MAPK signalling pathway as a key role of paeoniflorin in the treatment of intrahepatic cholestasis of pregnancy based on network pharmacology and metabolomics	Eur J Pharmacol	2022	PF-treated vs Control	Rat	Serum;Faeces	Metabolite	MAPK signaling pathway
Untargeted	Metabolomics	35899031	Liu W, Wang Q, Chang J, Bhetuwal A, Bhattarai N, Ni X	Circulatory Metabolomics Reveals the Association of the Metabolites With Clinical Features in the Patients With Intrahepatic Cholestasis of Pregnancy	Front Physiol	2022	ICP vs Control	Human body	Plasma	Metabolite	Arginine biosynthesis
Untargeted	Metabolomics	34721396	Dong R, Ye N, Zhao S, Wang G, Zhang Y, Wang T, Zou P, Wang J, Yao T, Chen M, Zhou C, Zhang T, Luo L	Studies on Novel Diagnostic and Predictive Biomarkers of Intrahepatic Cholestasis of Pregnancy Through Metabolomics and Proteomics	Front Immunol	2021	ICP vs Control	Human body	Placenta	Metabolite	Fatty acid metabolism;Primary bile acid biosynthesis
Untargeted	Metabolomics	37000693	Xu H, Xu Y, Zhao G, Fu X, Zhao J, Wang H, Cai Y, Lin H	The complete change in bile acids and steroids in systematic metabolomics applied to the intrahepatic cholestasis of pregnancy	Molecular Omics	2023	ICP vs Control	Human body	Placenta;Serum;Urine	Metabolite	Primary bile acid biosynthesis
Untargeted	Metabolomics	34797934	Sun X, Qu T, Wang W, Li C, Yang X, He X, Wang Y, Xing G, Xu X, Yang L, Zhang H	Untargeted lipidomics analysis in women with intrahepatic cholestasis of pregnancy: a cross-sectional study	BJOG	2022	mild ICP vs severe ICP	Human body	Plasma	Metabolite	Sphingolipid homeostasis
Untargeted	Proteomics	24391750	Zhang T, Guo Y, Guo X, Zhou T, Chen D, Xiang J, Zhou Z	Comparative proteomics analysis of placenta from pregnant women with intrahepatic cholestasis of pregnancy	PLOS ONE	2013	ICP vs Control	Human body	Placenta	Protein	Apoptosis;Oxidative stress;Lipid metabolism
Untargeted	Proteomics	35579960	Yang X, Zhou Y, Li H, Song F, Li J, Zhang Y, Lin Y, Zhang H, Fan J, Wu W	Autophagic flux inhibition, apoptosis, and mitochondrial dysfunction in bile acids-induced impairment of human placental trophoblast	J Cell Physiol	2022	BA-treated vs Control	Cell line	HTR8 cells	Protein	Oxidative phosphorylation;Mitochondrial gene expression
Untargeted	Proteomics	35849169	Nie L, Xin S, Zheng J, Luo Y, Zou Y, Liu X, Chen H, Lei X, Zeng X, Lai H	DIA-based proteomics analysis of serum-derived exosomal proteins as potential candidate biomarkers for intrahepatic cholestasis in pregnancy	Archives of Gynecology and Obstetrics	2023	ICP vs Control	Human body	Plasma exosomes	Protein	Apoptosis;Lipid metabolism;Immune response;Cell proliferation
Untargeted	Proteomics	35938169	Fang, D., Fang, Y., Zhang, W., Xiang, Y., Cheng, X., Liang, M., & Xia, H	Comprehensive Analysis of Quantitative Proteomics With DIA Mass Spectrometry and ceRNA Network in Intrahepatic Cholestasis of Pregnancy	Frontiers in Cell and Developmental Biology	2022	ICP vs Control	Human body	Placenta	Protein	Autophagy
Untargeted	Proteomics	24913202	He P, Wang F, Jiang Y, Zhong Y, Lan Y, Chen S	Placental proteome alterations in women with intrahepatic cholestasis of pregnancy	International Journal of Gynecology and Obstetrics	2014	ICP vs Control	Human body	Placenta	Protein	Cytoskeleton activity;Blood coagulation;Platelet activation
Untargeted	Proteomics	33545297	Zou S, Dong R, Wang J, Liang F, Zhu T, Zhao S, Zhang Y, Wang T, Zou P, Li N, Wang Y, Chen M, Zhou C, Zhang T, Luo L	Use of data-independent acquisition mass spectrometry for comparative proteomics analyses of sera from pregnant women with intrahepatic cholestasis of pregnancy	Journal of Proteomics	2021	ICP vs Control	Human body	Serum	Protein	Immune response;Cell adhesion;Lipoprotein metabolism;PPAR signaling pathway
Untargeted	Proteomics	37054625	Jiang Y, Yin X, Xu Q, Tang X, Zhang H, Cao X, Lin J, Wang Y, Yang F, Khan NU, Shen L, Zhao D.	SWATH proteomics analysis of placental tissue with intrahepatic cholestasis of pregnancy	Placenta	2023	mild ICP vs severe ICP	Human body	Placenta	Protein	Apoptosis;Blood coagulation;Fibrin clot formation
Untargeted	Proteomics	30922127	Lofthouse EM, Torrens C, Manousopoulou A, Nahar M, Cleal JK, O'Kelly IM, Sengers BG, Garbis SD, Lewis RM	Ursodeoxycholic acid inhibits uptake and vasoconstrictor effects of taurocholate in human placenta	FASEB J	2019	TCA-treated vs Control	Tissue model	Placenta	Protein	Oxidative stress;Autophagy
Untargeted	Transcriptomics	25001852	Du Q, Pan Y, Zhang Y, Zhang H, Zheng Y, Lu L, Wang J, Duan T, Chen J	Placental gene-expression profiles of intrahepatic cholestasis of pregnancy reveal involvement of multiple molecular pathways in blood vessel formation and inflammation	BMC Med Genomics	2014	mild ICP vs severe ICP vs Control	Human body	Placenta	mRNA	Immune response;VEGF signaling pathway;GPCR signaling
Untargeted	Transcriptomics	20842631	Milona A, Owen BM, Cobbold JF, Willemsen EC, Cox IJ, Boudjelal M, Cairns W, Schoonjans K, Taylor-Robinson SD, Klomp LW, Parker MG, White R, van Mil SW, Williamson C	Raised hepatic bile acid concentrations during pregnancy in mice are associated with reduced farnesoid X receptor function	Hepatology	2010	CA-fed vs Control	Mouse	Liver	mRNA	Ligand-activated ER-alpha
Untargeted	Transcriptomics	36247288	Zu Y, Guo S, Li G, Gao Q, Wang X, Zhang C, Liu D	Serum microRNAs as non-invasive diagnostic biomarkers for intrahepatic cholestasis of pregnancy	American Journal of Translational Research	2022	ICP vs Control	Human body	Serum	miRNA	Fatty acid metabolism;ER ubiquitin ligase complex;p53 signaling pathway;mTOR signaling pathway;AMPK signaling pathway
Untargeted	Transcriptomics	33728343	Zou S, Zhao S, Wang J, Dong R, Zou P, Liang F, Zhu TT, Zhou T, Li N, Zhang Y, Wang T, Chen M, Zhou C, Zhang T, Luo L	Diagnostic and Prognostic Value of Long Noncoding RNAs as Potential Novel Biomarkers in Intrahepatic Cholestasis of Pregnancy	BioMed Research International	2021	ICP vs Control	Human body	Serum	lncRNA	Lipid metabolism;Apoptosis;Cell cycle;Cell differentiation;Oxidative stress
Untargeted	Transcriptomics	30485846	Zou P, Luo L, Zhao C, Chen Z, Dong R, Li N, Wang Y, Wang J, Wang T, Chen M, Zhang T, Chen D	The Serum microRNA Profile of Intrahepatic Cholestasis of Pregnancy: Identification of Novel Noninvasive Biomarkers	Cellular Physiology and Biochemistry	2018	ICP vs Control	Human body	Serum	miRNA	Lipid phosphorylation;Apoptosis;MAPK signaling pathway
Untargeted	Transcriptomics	19565256	Wei J, Wang H, Yang X, Dong M, Wang Z	Altered gene profile of placenta from women with intrahepatic cholestasis of pregnancy	Arch Gynecol Obstet	2010	ICP vs Control	Human body	Placenta	mRNA	Transportation;Cell growth;Apoptosis;Immune response
Untargeted	Transcriptomics	23934127	Papacleovoulou G, Abu-Hayyeh S, Nikolopoulou E, Briz O, Owen BM, Nikolova V, Ovadia C, Huang X, Vaarasmaki M, Baumann M, Jansen E, Albrecht C, Jarvelin MR, Marin JJ, Knisely AS, Williamson C	Maternal cholestasis during pregnancy programs metabolic disease in offspring	J Clin Invest	2013	ICP offsprings vs Control	Mouse	Liver	mRNA	Fatty acid metabolism;Neutrophil infiltration;Cell movement;Inflammatory response
Targeted	Metabolomics	35388287	Alaei Faradonbeh F, Lastuvkova H, Cermanova J, Hroch M, Nova Z, Uher M, Hirsova P, Pavek P, Micuda S	Multidrug Resistance-Associated Protein 2 Deficiency Aggravates Estrogen-Induced Impairment of Bile Acid Metabolomics in Rats	Front Physiol	2022	EE-treated vs Control	Rat	Plasma	Metabolite	Nrf2 pathway
Targeted	Proteomics	30605648	Chao S, Xiaojun L, Haizhen W, Ludi F, Shaozhen L, Zhiwen S, Weiliang H, Chunhong J, Ying W, Fan W, Yunfei G	Lithocholic acid activates mTOR signaling inducing endoplasmic reticulum stress in placenta during intrahepatic cholestasis of pregnancy	Life Sci	2019	ICP vs Control	Human body	Placenta	Protein	mTOR signaling pathway
Targeted	Transcriptomics	19882051	Cui T, Liu Y, Men X, Xu Z, Wu L, Liu S, Xing A	Bile acid transport correlative protein mRNA expression profile in human placenta with intrahepatic cholestasis of pregnancy	Saudi Med J	2009	ICP vs Control	Human body	Placenta	Protein	Bile acid transport
Targeted	Transcriptomics	27577705	Mella MT, Kohari K, Jones R, Peña J, Ferrara L, Stone J, Lambertini L	Mitochondrial gene expression profiles are associated with intrahepatic cholestasis of pregnancy	Placenta	2016	ICP vs Control	Human body	Placenta	mRNA	Mitochondrial gene expression
