# Supplementary material for: An omics review and perspective of researches on intrahepatic cholestasis of pregnancy
Source: Front Endocrinol (Lausanne). 2024 Jan 8;14:1267195. doi: 10.3389/fendo.2023.1267195 (PMC10801044; doi:10.3389/fendo.2023.1267195)
Supplement: Supplementary file 3 [file Table_3.xlsx]

## Sheet: Supplementary data 3
Supplementary data 3. List of diagnostic models for ICP
Group	Omics class	PMID	Authors	Title	Journal	Year	Sample type	Sample size	Molecular type	Model type	Clinical applications	Biomarkers	Testing method	AUC
Untargeted	Transcriptomics	30485846	Zou P, Luo L, Zhao C, Chen Z, Dong R, Li N, Wang Y, Wang J, Wang T, Chen M, Zhang T, Chen D	The Serum microRNA Profile of Intrahepatic Cholestasis of Pregnancy: Identification of Novel Noninvasive Biomarkers	Cellular Physiology and Biochemistry	2018	Serum	40 ICP vs 40 control	microRNA	Combined: 3	Diagnosis	miR-371a-5p + miR-6865-5p + miR-1182	qRT-PCR	0.845
Untargeted	Transcriptomics	33728343	Zou S, Zhao S, Wang J, Dong R, Zou P, Liang F, Zhu TT, Zhou T, Li N, Zhang Y, Wang T, Chen M, Zhou C, Zhang T, Luo L	Diagnostic and Prognostic Value of Long Noncoding RNAs as Potential Novel Biomarkers in Intrahepatic Cholestasis of Pregnancy	BioMed Research International	2021	Serum	54 ICP vs 54 control	lncRNA	Combined: 3	Diagnosis	ENST00000505175.1 + ASO3480 + ENST00000449605.1	qRT-PCR	0.865
Untargeted	Proteomics	35849169	Nie L, Xin S, Zheng J, Luo Y, Zou Y, Liu X, Chen H, Lei X, Zeng X, Lai H	DIA-based proteomics analysis of serum-derived exosomal proteins as potential candidate biomarkers for intrahepatic cholestasis in pregnancy	Archives of Gynecology and Obstetrics	2023	Plasma exosomes	11 ICP vs 11 control	protein	Singular	Diagnosis	Elongation factor 1-alpha 1	DIA-LC-MS/MS	0.95
Untargeted	Proteomics	35849169	Nie L, Xin S, Zheng J, Luo Y, Zou Y, Liu X, Chen H, Lei X, Zeng X, Lai H	DIA-based proteomics analysis of serum-derived exosomal proteins as potential candidate biomarkers for intrahepatic cholestasis in pregnancy	Archives of Gynecology and Obstetrics	2023	Plasma exosomes	11 ICP vs 11 control	protein	Singular	Diagnosis	Beta-2-glycoprotein I	DIA-LC-MS/MS	0.901
Untargeted	Proteomics	35849169	Nie L, Xin S, Zheng J, Luo Y, Zou Y, Liu X, Chen H, Lei X, Zeng X, Lai H	DIA-based proteomics analysis of serum-derived exosomal proteins as potential candidate biomarkers for intrahepatic cholestasis in pregnancy	Archives of Gynecology and Obstetrics	2023	Plasma exosomes	11 ICP vs 11 control	protein	Singular	Diagnosis	Zinc finger protein 238	DIA-LC-MS/MS	0.893
Untargeted	Proteomics	35849169	Nie L, Xin S, Zheng J, Luo Y, Zou Y, Liu X, Chen H, Lei X, Zeng X, Lai H	DIA-based proteomics analysis of serum-derived exosomal proteins as potential candidate biomarkers for intrahepatic cholestasis in pregnancy	Archives of Gynecology and Obstetrics	2023	Plasma exosomes	11 ICP vs 11 control	protein	Singular	Diagnosis	CP protein	DIA-LC-MS/MS	0.95
Untargeted	Proteomics	35849169	Nie L, Xin S, Zheng J, Luo Y, Zou Y, Liu X, Chen H, Lei X, Zeng X, Lai H	DIA-based proteomics analysis of serum-derived exosomal proteins as potential candidate biomarkers for intrahepatic cholestasis in pregnancy	Archives of Gynecology and Obstetrics	2023	Plasma exosomes	11 ICP vs 11 control	protein	Singular	Diagnosis	Ficolin-3	DIA-LC-MS/MS	0.942
Untargeted	Proteomics	33545297	Zou S, Dong R, Wang J, Liang F, Zhu T, Zhao S, Zhang Y, Wang T, Zou P, Li N, Wang Y, Chen M, Zhou C, Zhang T, Luo L	Use of data-independent acquisition mass spectrometry for comparative proteomics analyses of sera from pregnant women with intrahepatic cholestasis of pregnancy	Journal of Proteomics	2021	Serum	50 ICP vs 50 control	protein	Combined: 4	Diagnosis	S100A9 + LDHA + APOA1 + CHE	ELISA	0.962
Untargeted	Transcriptomics	36247288	Zu Y, Guo S, Li G, Gao Q, Wang X, Zhang C, Liu D	Serum microRNAs as non-invasive diagnostic biomarkers for intrahepatic cholestasis of pregnancy	American Journal of Translational Research	2022	Serum	46 ICP vs 46 control	microRNA	Singular	Diagnosis	miR-7706	qRT-PCR	1
Untargeted	Transcriptomics	36247288	Zu Y, Guo S, Li G, Gao Q, Wang X, Zhang C, Liu D	Serum microRNAs as non-invasive diagnostic biomarkers for intrahepatic cholestasis of pregnancy	American Journal of Translational Research	2022	Serum	46 ICP vs 46 control	microRNA	Singular	Diagnosis	miR-877-3p	qRT-PCR	0.99
Untargeted	Transcriptomics	36247288	Zu Y, Guo S, Li G, Gao Q, Wang X, Zhang C, Liu D	Serum microRNAs as non-invasive diagnostic biomarkers for intrahepatic cholestasis of pregnancy	American Journal of Translational Research	2022	Serum	46 ICP vs 46 control	microRNA	Singular	Diagnosis	miR-128-3p	qRT-PCR	0.97
Untargeted	Metabolomics	28669684	Ma L, Zhang X, Pan F, Cui Y, Yang T, Deng L, Shao Y, Ding M	Urinary metabolomic analysis of intrahepatic cholestasis of pregnancy based on high performance liquid chromatography/mass spectrometry	Clin Chim Acta	2017	Urine	30 ICP vs 30 control	metabolite	Combined: 5	Diagnosis	MG (22:5) + LysoPE (22:5) + L-homocysteine sulfonic acid + glycocholic acid + chenodeoxycholic acid 3-sulfate	LC-MS	0.988
Untargeted	Metabolomics	34721396	Dong R, Ye N, Zhao S, Wang G, Zhang Y, Wang T, Zou P, Wang J, Yao T, Chen M, Zhou C, Zhang T, Luo L	Studies on Novel Diagnostic and Predictive Biomarkers of Intrahepatic Cholestasis of Pregnancy Through Metabolomics and Proteomics	Front Immunol	2021	Serum	40 ICP vs 40 control	protein + metabolite	Combined: 3 (the third trimester)	Diagnosis	peroxisomal acyl-CoA oxidase 1 + L-palmitoylcarnitine + glycocholic acid	LC-MS/MS	0.993
Untargeted	Metabolomics	34721396	Dong R, Ye N, Zhao S, Wang G, Zhang Y, Wang T, Zou P, Wang J, Yao T, Chen M, Zhou C, Zhang T, Luo L	Studies on Novel Diagnostic and Predictive Biomarkers of Intrahepatic Cholestasis of Pregnancy Through Metabolomics and Proteomics	Front Immunol	2021	Serum	40 ICP vs 40 control	protein + metabolite	Combined: 3 (the second trimester)	Diagnosis	peroxisomal acyl-CoA oxidase 1 + L-palmitoylcarnitine + glycocholic acid	LC-MS/MS	0.891
Untargeted	Metabolomics	34721396	Dong R, Ye N, Zhao S, Wang G, Zhang Y, Wang T, Zou P, Wang J, Yao T, Chen M, Zhou C, Zhang T, Luo L	Studies on Novel Diagnostic and Predictive Biomarkers of Intrahepatic Cholestasis of Pregnancy Through Metabolomics and Proteomics	Front Immunol	2021	Serum	40 ICP vs 40 control	protein + metabolite	Combined: 3 (the first trimester)	Diagnosis	peroxisomal acyl-CoA oxidase 1 + L-palmitoylcarnitine + glycocholic acid	LC-MS/MS	0.932
Targeted	Metabolomics	34595616	Zheng Q, Shen L, Zhao D, Zhang H, Liang Y, Zhu Y, Khan NU, Liu X, Zhang J, Lin J, Tang X	Metabolic characteristics of plasma bile acids in patients with intrahepatic cholestasis of pregnancy-mass spectrometric study	Metabolomics	2021	Plasma	32 ICP vs 28 control	metabolite	Combined: 9 (diagnosis)	Diagnosis	NCA + GCA + GCDCA + GHCA + GUDCA + HCA + TCA + TCDCA + THCA	LC-MS/MS	1
Targeted	Metabolomics	30591938	Li Y, Zhang X, Chen J, Feng C, He Y, Shao Y, Ding M	Targeted metabolomics of sulfated bile acids in urine for the diagnosis and grading of intrahepatic cholestasis of pregnancy	Genes Dis	2018	Urine	29 ICP vs 22 control	metabolite	Singular	Diagnosis	di-GBA-S-3	LC-MS/MS	0.975
Targeted	Metabolomics	30591938	Li Y, Zhang X, Chen J, Feng C, He Y, Shao Y, Ding M	Targeted metabolomics of sulfated bile acids in urine for the diagnosis and grading of intrahepatic cholestasis of pregnancy	Genes Dis	2018	Urine	29 ICP vs 22 control	metabolite	Singular	Diagnosis	GCA-3S	LC-MS/MS	0.997
Targeted	Metabolomics	30591938	Li Y, Zhang X, Chen J, Feng C, He Y, Shao Y, Ding M	Targeted metabolomics of sulfated bile acids in urine for the diagnosis and grading of intrahepatic cholestasis of pregnancy	Genes Dis	2018	Urine	29 ICP vs 22 control	metabolite	Singular	Diagnosis	di-TBA-S-3	LC-MS/MS	0.929
Targeted	Metabolomics	30591938	Li Y, Zhang X, Chen J, Feng C, He Y, Shao Y, Ding M	Targeted metabolomics of sulfated bile acids in urine for the diagnosis and grading of intrahepatic cholestasis of pregnancy	Genes Dis	2018	Urine	29 ICP vs 22 control	metabolite	Singular	Diagnosis	di-TBA-S-2	LC-MS/MS	0.983
Targeted	Metabolomics	30591938	Li Y, Zhang X, Chen J, Feng C, He Y, Shao Y, Ding M	Targeted metabolomics of sulfated bile acids in urine for the diagnosis and grading of intrahepatic cholestasis of pregnancy	Genes Dis	2018	Urine	29 ICP vs 22 control	metabolite	Singular	Diagnosis	TCA-3S	LC-MS/MS	0.995
Targeted	Metabolomics	30591938	Li Y, Zhang X, Chen J, Feng C, He Y, Shao Y, Ding M	Targeted metabolomics of sulfated bile acids in urine for the diagnosis and grading of intrahepatic cholestasis of pregnancy	Genes Dis	2018	Urine	29 ICP vs 22 control	metabolite	Singular	Diagnosis	CA-3S	LC-MS/MS	0.873
Targeted	Metabolomics	30591938	Li Y, Zhang X, Chen J, Feng C, He Y, Shao Y, Ding M	Targeted metabolomics of sulfated bile acids in urine for the diagnosis and grading of intrahepatic cholestasis of pregnancy	Genes Dis	2018	Urine	29 ICP vs 22 control	metabolite	Singular	Diagnosis	TLCA-3S	LC-MS/MS	0.828
Targeted	Metabolomics	29709452	Cui Y, Xu B, Zhang X, He Y, Shao Y, Ding M	Diagnostic and therapeutic profiles of serum bile acids in women with intrahepatic cholestasis of pregnancy-a pseudo-targeted metabolomics study	Clin Chim Acta	2018	Serum	42 ICP vs 55 control	metabolite	Combined: 3	Diagnosis	TCA + α-MCA + Gtri-8	LC-MS/MS	0.996
Targeted	Metabolomics	27246871	Gao J, Xu B, Zhang X, Cui Y, Deng L, Shi Z, Shao Y, Ding M	Association between serum bile acid profiles and gestational diabetes mellitus: A targeted metabolomics study	Clin Chim Acta	2016	Serum	21 ICP vs 27 control	metabolite	Singular	Diagnosis	THDCA	LC-MS	1
Targeted	Metabolomics	27246871	Gao J, Xu B, Zhang X, Cui Y, Deng L, Shi Z, Shao Y, Ding M	Association between serum bile acid profiles and gestational diabetes mellitus: A targeted metabolomics study	Clin Chim Acta	2016	Serum	21 ICP vs 27 control	metabolite	Singular	Diagnosis	TLCA	LC-MS	1
Targeted	Metabolomics	27246871	Gao J, Xu B, Zhang X, Cui Y, Deng L, Shi Z, Shao Y, Ding M	Association between serum bile acid profiles and gestational diabetes mellitus: A targeted metabolomics study	Clin Chim Acta	2016	Serum	21 ICP vs 27 control	metabolite	Singular	Diagnosis	GLCA	LC-MS	1
Targeted	Metabolomics	27246871	Gao J, Xu B, Zhang X, Cui Y, Deng L, Shi Z, Shao Y, Ding M	Association between serum bile acid profiles and gestational diabetes mellitus: A targeted metabolomics study	Clin Chim Acta	2016	Serum	21 ICP vs 27 control	metabolite	Singular	Diagnosis	β-MCA	LC-MS	0.993
Targeted	Metabolomics	27246871	Gao J, Xu B, Zhang X, Cui Y, Deng L, Shi Z, Shao Y, Ding M	Association between serum bile acid profiles and gestational diabetes mellitus: A targeted metabolomics study	Clin Chim Acta	2016	Serum	21 ICP vs 27 control	metabolite	Singular	Diagnosis	TUDCA	LC-MS	0.983
Targeted	Metabolomics	27246871	Gao J, Xu B, Zhang X, Cui Y, Deng L, Shi Z, Shao Y, Ding M	Association between serum bile acid profiles and gestational diabetes mellitus: A targeted metabolomics study	Clin Chim Acta	2016	Serum	21 ICP vs 27 control	metabolite	Singular	Diagnosis	TDCA	LC-MS	0.883
Targeted	Metabolomics	27246871	Gao J, Xu B, Zhang X, Cui Y, Deng L, Shi Z, Shao Y, Ding M	Association between serum bile acid profiles and gestational diabetes mellitus: A targeted metabolomics study	Clin Chim Acta	2016	Serum	21 ICP vs 27 control	metabolite	Singular	Diagnosis	GHDCA	LC-MS	0.876
Targeted	Metabolomics	34537368	He Y, Zhang X, Shao Y, Xu B, Cui Y, Chen X, Chen H, Luo C, Ding M	Recognition of asymptomatic hypercholanemia of pregnancy: Different clinical features, fetal outcomes and bile acids metabolism from intrahepatic cholestasis of pregnancy	Biochim Biophys Acta Mol Basis Dis	2022	Serum	35 AHP vs 90 ICP	metabolite	Combined: 4 (differential)	Differential diagnosis	DCA + α-MCA + Gtri-1 + di-S-3	LC-MS/MS	0.983
Targeted	Metabolomics	31276634	Chen X, Zhang X, Xu B, Cui Y, He Y, Yang T, Shao Y, Ding M	The urinary bile acid profiling analysis of asymptomatic hypercholanemia of pregnancy: A pseudo-targeted metabolomics study	Clin Chim Acta	2019	Urine	23 AHP vs 33 ICP	metabolite	Combined: 3 (differential)	Differential diagnosis	Mono-S + Gtri-S-2 + TLCA-S	LC-MS/MS	0.99
Targeted	Metabolomics	27246871	Gao J, Xu B, Zhang X, Cui Y, Deng L, Shi Z, Shao Y, Ding M	Association between serum bile acid profiles and gestational diabetes mellitus: A targeted metabolomics study	Clin Chim Acta	2016	Serum	21 ICP vs 38 GDM	metabolite	Singular (differential)	Differential diagnosis	di-2	LC-MS	1
Targeted	Metabolomics	34595616	Zheng Q, Shen L, Zhao D, Zhang H, Liang Y, Zhu Y, Khan NU, Liu X, Zhang J, Lin J, Tang X	Metabolic characteristics of plasma bile acids in patients with intrahepatic cholestasis of pregnancy-mass spectrometric study	Metabolomics	2021	Plasma	14 mild ICP vs 18 severe ICP	metabolite	Combined: 4 (grading)	Grading	GLCA + GHCA + THCA + TLCA-3S	LC-MS/MS	0.929
Targeted	Metabolomics	30591938	Li Y, Zhang X, Chen J, Feng C, He Y, Shao Y, Ding M	Targeted metabolomics of sulfated bile acids in urine for the diagnosis and grading of intrahepatic cholestasis of pregnancy	Genes Dis	2018	Urine	11 mild ICP vs 18 severe ICP	metabolite	Singular	Grading	di-GBA-S-3	LC-MS/MS	0.773
Targeted	Metabolomics	30591938	Li Y, Zhang X, Chen J, Feng C, He Y, Shao Y, Ding M	Targeted metabolomics of sulfated bile acids in urine for the diagnosis and grading of intrahepatic cholestasis of pregnancy	Genes Dis	2018	Urine	11 mild ICP vs 18 severe ICP	metabolite	Singular	Grading	GCA-3S	LC-MS/MS	0.874
Targeted	Metabolomics	30591938	Li Y, Zhang X, Chen J, Feng C, He Y, Shao Y, Ding M	Targeted metabolomics of sulfated bile acids in urine for the diagnosis and grading of intrahepatic cholestasis of pregnancy	Genes Dis	2018	Urine	11 mild ICP vs 18 severe ICP	metabolite	Singular	Grading	di-TBA-S-2	LC-MS/MS	0.768
Targeted	Metabolomics	30591938	Li Y, Zhang X, Chen J, Feng C, He Y, Shao Y, Ding M	Targeted metabolomics of sulfated bile acids in urine for the diagnosis and grading of intrahepatic cholestasis of pregnancy	Genes Dis	2018	Urine	11 mild ICP vs 18 severe ICP	metabolite	Singular	Grading	di-TBA-S-3	LC-MS/MS	0.884
Targeted	Metabolomics	30591938	Li Y, Zhang X, Chen J, Feng C, He Y, Shao Y, Ding M	Targeted metabolomics of sulfated bile acids in urine for the diagnosis and grading of intrahepatic cholestasis of pregnancy	Genes Dis	2018	Urine	11 mild ICP vs 18 severe ICP	metabolite	Singular	Grading	TLCA-3S	LC-MS/MS	0.763
Targeted	Metabolomics	30591938	Li Y, Zhang X, Chen J, Feng C, He Y, Shao Y, Ding M	Targeted metabolomics of sulfated bile acids in urine for the diagnosis and grading of intrahepatic cholestasis of pregnancy	Genes Dis	2018	Urine	11 mild ICP vs 18 severe ICP	metabolite	Singular	Grading	TCA-3S	LC-MS/MS	0.803
Targeted	Metabolomics	30591938	Li Y, Zhang X, Chen J, Feng C, He Y, Shao Y, Ding M	Targeted metabolomics of sulfated bile acids in urine for the diagnosis and grading of intrahepatic cholestasis of pregnancy	Genes Dis	2018	Urine	11 mild ICP vs 18 severe ICP	metabolite	Singular	Grading	di-BA-S-2	LC-MS/MS	0.707
Targeted	Metabolomics	30591938	Li Y, Zhang X, Chen J, Feng C, He Y, Shao Y, Ding M	Targeted metabolomics of sulfated bile acids in urine for the diagnosis and grading of intrahepatic cholestasis of pregnancy	Genes Dis	2018	Urine	11 mild ICP vs 18 severe ICP	metabolite	Singular	Grading	di-GBA-S-1	LC-MS/MS	0.717
